# Supplementary material for: Detection of genome-wide methylation changes in bladder cancer by long-read sequencing of urinary DNA
Source: Clin Epigenetics. 2025 Aug 11;17:141. doi: 10.1186/s13148-025-01946-5 (PMC12337379; doi:10.1186/s13148-025-01946-5)
Supplement: Supplementary file 3 — Additional file 3. [file 13148_2025_1946_MOESM3_ESM.xlsx]

## Sheet: S1_Patient and urine samp info
Patient	Age	Gender	BC Status	GALEAS VAF (%)	Number of total reads (in Million)	Genome coverage (in x)	Mean read length
Non-BC1	49	F	Non-BC	negative	65.0M	23	1.2kb
Non-BC2	71	M	Non-BC	negative	33.3M	22	2.1kb
Non-BC3	69	M	Non-BC	negative	32.8M	22	2.2kb
Non-BC4	71	M	Non-BC	negative	19.9M	23	3.9kb
Non-BC5	69	M	Non-BC	negative	59.5M	34	1.8kb
BC1	72	M	G1pTa	39.5	73.4M	34	1.5kb
BC2	70	M	G3pT1	72.9	32.2M	26	3.0kb
BC3	83	F	G3pT1	37.8	70.7M	34	1.6kb
BC4	72	M	G2pTa	54.4	39.1M	24	2.0kb
BC5	70	M	G1pTa	30.4	28.2M	24	2.7kb
BC6	84	F	G3pT1	11.6	24.5M	34	2.3kb
BC7	75	M	G1pTa	11.4	29.9M	24	1.5kb
BC8	66	M	G1pT1	4.3	23.0M	18	2.5kb
BC9	60	M	G3pT1	7.8	26.1M	26	1.4kb
Non-BC1*	49	F	Non-BC	negative	13.1M	3	1.0kb
Non-BC6*	69	M	Non-BC	negative	28.3M	5	0.7kb
Non-BC7*	22	F	Non-BC	negative	10.8M	3	1.1kb
Non-BC8*	50	M	Non-BC	negative	10.3M	3	1.1kb
BC10*	82	M	G2pTa	13	5.3M	2	1.3kb
BC11*	81	F	G3pTa	24.1	9.8M	4	1.4kb
BC12*	33	F	G3pT1	15.1	4.7M	2	2.0kb
BC13*	73	M	G3pT1	24.8	9.4M	3	1.2kb
*GALEAS VAF = maximum variant allele frequency detected when the urine samples were tested with GALEAS Bladder.
*Read depth = mean long read genome wide sequencing depth (* indicates samples multiplexed at 4 samples per flow cell).
The median age of the non-BC patients was 69 years old (2 females, 6 males) and of the BC patients it was 72 years old (4 females, 9 males).
Six of the BC patients were ex-smokers, 5 were never smokers and 2 were current smokers. Smoking status was not recorded for the non-BC cases.
Smoking status was not recorded for the non-BC cases.

## Sheet: S2_Pathway analysis
pathway	pval	padj	log2err	ES	NES	size	leadingEdge
ADIPOGENESIS	0.388889	0.444444	0.0707899	0.373656	1.06292	17	ITSN1, PFKFB3, AGPAT3, PEX14, SQOR
ALLOGRAFT_REJECTION	0.0453972	0.0968474	0.237794	0.500465	1.51196	22	CD8A, RPS9, PTPN6, LY75, IL1B, IFNGR2, IKBKB, FYB1, IGSF6
ANDROGEN_RESPONSE	0.000275142	0.00293485	0.498493	0.747896	1.9348	12	CAMKK2, ZMIZ1, PIAS1, RRP12, NDRG1, STK39, ABHD2, HMGCR
APICAL_JUNCTION	0.134638	0.195836	0.12564	0.393377	1.317	35	PKD1, AKT2, COL17A1, ACTN4, NF2, SRC, ITGB4, PECAM1, NECTIN1, MPZL1, FYB1
APOPTOSIS	0.0150016	0.0523822	0.38073	0.60864	1.65354	14	RARA, NEDD9, GSN, HSPB1, IL1B, IGF2R, LUM
BILE_ACID_METABOLISM	0.343879	0.423236	0.0791317	0.431324	1.10085	11	TFCP2L1, CYP46A1, PAOX, SLC23A2, SULT2B1
COAGULATION	0.480159	0.512169	0.0605093	0.347019	0.987143	17	GSN, WDR1, PECAM1, KLF7, CTSE, LGMN
COMPLEMENT	0.379571	0.444444	0.0696133	0.351737	1.06264	22	EHD1, FCER1G, MSRB1, PRKCD, SRC, S100A9, LGMN
DNA_REPAIR	0.00158414	0.0101385	0.45506	0.714841	1.82446	11	ELL, LIG1, POM121, RAE1, POLD1, TK2, NFX1, RRM2B
E2F_TARGETS	0.0180064	0.0523822	0.352488	0.623631	1.59166	11	POLE, LIG1, PRKDC, STAG1, POLD1, MXD3, GINS4
EPITHELIAL_MESENCHYMAL_TRANSITION	0.0222918	0.0594449	0.352488	-0.35808	-1.62422	33	INHBA, BDNF, SPOCK1, CDH11, SGCD, SGCG, COL5A1, NTM, LAMA3, ABI3BP, TIMP3, SNTB1, VIM, CDH2, PRRX1, EDIL3
ESTROGEN_RESPONSE_EARLY	0.0042189	0.0225008	0.407018	0.564067	1.77169	26	RARA, IGF1R, SVIL, RAB31, BCL2, SCNN1A, NCOR2, SH3BP5, RRP12, GREB1, ABHD2, FHL2, THSD4
ESTROGEN_RESPONSE_LATE	0.016913	0.0523822	0.352488	0.56711	1.66729	19	RAB31, BCL2, SCNN1A, NCOR2, PTPN6, ST6GALNAC2, ABHD2, S100A9, KLK11
G2M_CHECKPOINT	6.54072e-05	0.00104651	0.538434	0.74667	2.0565	15	MEIS1, MEIS2, E2F2, NOTCH2, POLE, UCK2, E2F3, KPNB1, FOXN3, UPF1, STAG1, NDC80, LIG3
GLYCOLYSIS	0.130137	0.195836	0.141225	0.517318	1.3383	12	CITED2, LHX9, GLRX, ARPP19, ERO1A, GPC1, SLC16A3
HEME_METABOLISM	0.079646	0.127434	0.176694	0.471388	1.41682	21	E2F2, EIF2AK1, MARCHF8, NFE2, MBOAT2, SEC14L1, CTSE, MAP2K3, RNF19A
HYPOXIA	0.000533352	0.00426681	0.477271	0.658985	1.9374	19	HK1, BCAN, HEXA, TPST2, CITED2, BCL2, PFKFB3, GLRX, NDRG1, JMJD6, KLF7, ERO1A, GPC1
IL2_STAT5_SIGNALING	0.0794451	0.127434	0.176694	0.472828	1.42847	22	IGF1R, UCK2, POU2F1, BCL2, P2RX4, NDRG1, IGF2R, HIPK2, SH3BGRL2, IRF6
INFLAMMATORY_RESPONSE	0.340479	0.423236	0.0751182	0.364738	1.10191	22	P2RX4, CD82, PTAFR, FZD5, IL1B, IFNGR2, OSMR, C5AR1
INTERFERON_GAMMA_RESPONSE	0.41989	0.463326	0.0691198	0.393562	1.03998	13	NOD1, HELZ2, PTPN6, PTPN1, STAT3, SECTM1
KRAS_SIGNALING_DN	0.306098	0.40813	0.078921	0.358413	1.14299	28	TFAP2B, GPRC5C, TFCP2L1, SLC29A3, GPR3, NR4A2
KRAS_SIGNALING_UP	0.598566	0.617875	0.0455878	0.281265	0.916437	31	SDCCAG8, AKT2, FCER1G, GLRX, PECAM1, IL1B, ERO1A
MITOTIC_SPINDLE	3.78613e-07	1.21156e-05	0.674963	0.725436	2.27854	26	SSH2, NOTCH2, ARHGAP27, NEDD9, SEPTIN9, GSN, TUBA4A, ITSN1, NCK2, ACTN4, TRIO, TBCD, CDK5RAP2, MYO9B, NDC80, ABR, TUBGCP3, SPTBN1, CDC42EP4, MYO1E
MTORC1_SIGNALING	0.0793854	0.127434	0.17822	0.483358	1.43527	20	TUBA4A, ACACA, GLRX, PSMD12, CORO1A, HMGCR, ERO1A, MAP2K3, LGMN
MYOGENESIS	0.897494	0.897494	0.0237209	0.200837	0.675397	36	GSN, SVIL, AKT2, ITGB4, ITGB5, NOTCH1, MEF2D
P53_PATHWAY	0.0121821	0.0487284	0.38073	0.613075	1.68855	15	POM121, PITPNC1, CD82, ITGB4, NDRG1, RHBDF2, NOTCH1, PVT1, BAIAP2
PI3K_AKT_MTOR_SIGNALING	0.0449735	0.0968474	0.245042	0.547728	1.55809	17	NOD1, PITX2, RPTOR, ACACA, RPS6KA1, ATF1, MAP2K3, MAPK10, TIAM1
SPERMATOGENESIS	0.074124	0.127434	0.190023	0.521598	1.45824	16	POMC, HSPA2, PGS1, GAD1, MLLT10, NF2
TNFA_SIGNALING_VIA_NFKB	0.00652861	0.0298451	0.407018	0.641229	1.69443	13	EHD1, NR4A2, PFKFB3, B4GALT5, LITAF, IL1B, IFNGR2, MAP2K3, REL
UV_RESPONSE_DN	0.024743	0.0609058	0.352488	0.517841	1.5903	24	NOTCH2, SYNJ2, IGF1R, PIAS3, CITED2, ZMIZ1, PRDM2, TGFBR2, ABCC1, PEX14
UV_RESPONSE_UP	0.0497238	0.0994475	0.237794	0.57305	1.51427	13	AGO2, HSPA2, TUBA4A, PRKCD
XENOBIOTIC_METABOLISM	0.228336	0.317684	0.102449	0.478091	1.22021	11	CYP4F2, GAD1, SPINT2, ARPP19, MARCHF6
